# Supplementary material for: Enhanced Transcription of Human Endogenous Retroviruses and TRIM28 Downregulation in Patients with Inflammatory Bowel Disease
Source: Viruses. 2024 Oct 5;16(10):1570. doi: 10.3390/v16101570 (PMC11512322; doi:10.3390/v16101570)
Supplement: Supplementary file 1 [file viruses-16-01570-s001.zip]

Archive with 1 entries (1 files):
- viruses-3191334-supplementary.pdf
